# Supplementary material for: The Value of Interventions Aimed at Improving the Patient Experience: Systematic Review of Economic Impacts and Provider Well-Being Outcomes
Source: Healthcare (Basel). 2025 Jul 7;13(13):1622. doi: 10.3390/healthcare13131622 (PMC12249292; doi:10.3390/healthcare13131622)
Supplement: Supplementary file 1 [file healthcare-13-01622-s001.zip]

Archive with 3 entries (3 files):
- Supplementary table 1.docx
- Supplementary Table 2_V3.docx
- Supplementary Table 3_V3.docx
